# Supplementary material for: Factors influencing dietary behaviours in urban food environments in Africa: a systematic mapping review
Source: Public Health Nutr. 2020 May 26;23(14):2584–601. doi: 10.1017/S1368980019005305 (PMC7116038; doi:10.1017/S1368980019005305)
Supplement: Supplementary file 1 [file S1368980019005305sup.zip]

Archive with 2 entries (2 files):
- S1368980019005305sup001.docx
- S1368980019005305sup002.docx
